# Supplementary material for: N-(3-Chloro­phen­yl)-N′-(3-methyl­phen­yl)succinamide
Source: Acta Crystallogr Sect E Struct Rep Online. 2011 Jul 23;67(Pt 8):o2077. doi: 10.1107/S1600536811028121 (PMC3213520; doi:10.1107/S1600536811028121)
Supplement: Supplementary file 2 [file e-67-o2077-Isup2.hkl]

# 
# h,k,l, Fc-squared, Fo-squared, sigma(Fo-squared) and status flag 
# 
data_I
_shelx_title ' I:\SABINE\SABINE\GOWDA0R    NEW: P-1' 
_shelx_refln_list_code          4 
_shelx_F_calc_maximum       81.43 
_exptl_crystal_F_000       166.00 
_reflns_d_resolution_high  0.8013 
 
loop_ 
 _symmetry_equiv_pos_as_xyz 
 'x, y, z' 
 '-x, -y, -z' 
 
_cell_length_a     4.8400 
_cell_length_b     5.5600 
_cell_length_c    14.7520 
_cell_angle_alpha  93.470 
_cell_angle_beta   91.390 
_cell_angle_gamma  97.710 
 
_shelx_F_squared_multiplier     1.000 
 
loop_ 
 _refln_index_h 
 _refln_index_k 
 _refln_index_l 
 _refln_F_squared_calc 
 _refln_F_squared_meas 
 _refln_F_squared_sigma 
 _refln_observed_status 
   1   0   0     1582.62     1567.75     14.87 o 
   2   0   0      313.52      348.00      0.91 o 
   3   0   0       55.77       60.23      0.98 o 
   4   0   0       57.02       59.69      0.75 o 
   5   0   0        1.41        1.47      0.60 o 
  -6   1   0        2.56        3.19      0.71 o 
  -5   1   0       17.74       17.43      1.26 o 
  -4   1   0       17.59       15.63      0.36 o 
  -3   1   0       44.52       52.27      0.43 o 
  -2   1   0      181.84      192.77      1.93 o 
  -1   1   0      149.61      158.87      0.49 o 
   0   1   0      418.78      404.50      0.50 o 
   1   1   0       52.29       43.37      0.74 o 
   2   1   0        5.19        6.69      0.17 o 
   3   1   0       21.90       17.68      0.27 o 
   4   1   0      112.39      119.40      0.89 o 
   5   1   0       51.01       53.79      1.12 o 
  -5   2   0        5.48        4.87      0.67 o 
  -4   2   0       58.73       59.44      0.68 o 
  -3   2   0        0.99        1.72      0.23 o 
  -2   2   0       21.19       20.23      0.32 o 
  -1   2   0      149.21      133.89      0.74 o 
   0   2   0        6.78        8.13      0.17 o 
   1   2   0      152.94      146.69      0.77 o 
   2   2   0       84.42       86.02      0.42 o 
   3   2   0       31.92       31.51      0.61 o 
   4   2   0        4.47        4.03      0.39 o 
   5   2   0        0.80        0.23      0.59 o 
  -5   3   0       12.23        9.15      0.65 o 
  -4   3   0       26.19       22.60      1.38 o 
  -3   3   0       35.68       33.85      0.72 o 
  -2   3   0       99.98       95.76      1.04 o 
  -1   3   0      129.92      117.81      0.62 o 
   0   3   0       41.79       34.14      0.47 o 
   1   3   0       51.78       44.60      0.46 o 
   2   3   0        3.08        2.75      0.20 o 
   3   3   0       21.73       21.55      0.43 o 
   4   3   0        4.32        3.58      0.39 o 
   5   3   0        2.94        5.08      0.66 o 
  -5   4   0        0.00        0.03      0.64 o 
  -4   4   0       27.90       26.63      0.80 o 
  -3   4   0       86.78       82.42      1.14 o 
  -2   4   0       10.10       10.04      0.57 o 
  -1   4   0        9.54        9.47      0.43 o 
   0   4   0        6.13        5.29      0.32 o 
   1   4   0       13.78       15.40      0.45 o 
   2   4   0       13.95       12.00      1.34 o 
   3   4   0        0.77       -0.33      0.55 o 
   4   4   0        3.38        4.91      0.63 o 
  -4   5   0        3.29        1.10      0.56 o 
  -3   5   0        5.74        5.69      0.66 o 
  -2   5   0       58.52       61.35      1.13 o 
  -1   5   0       47.45       49.09      1.01 o 
   0   5   0        0.04       -0.30      0.33 o 
   1   5   0       13.11       12.34      1.10 o 
   2   5   0       25.54       22.71      0.57 o 
   3   5   0        0.65       -0.33      0.62 o 
  -3   6   0        0.63       -0.63      0.63 o 
  -2   6   0        0.10        0.33      0.66 o 
  -1   6   0       10.11       10.28      0.74 o 
   0   6   0        3.07        1.73      0.38 o 
   2   6   0        1.46        2.94      0.71 o 
  -2  -6   1        0.00       -0.72      0.72 o 
  -1  -6   1        0.00       -0.64      0.66 o 
   0  -6   1        8.11        8.94      0.46 o 
   1  -6   1        0.84        0.06      0.60 o 
   2  -6   1       22.47       24.58      0.96 o 
   3  -6   1        0.00        0.43      0.67 o 
  -3  -5   1        2.69        2.01      0.67 o 
  -2  -5   1        0.17        0.65      0.63 o 
  -1  -5   1        3.10        3.22      0.61 o 
   0  -5   1        5.30        4.29      0.51 o 
   1  -5   1       24.61       24.17      0.86 o 
   2  -5   1        2.81        3.07      0.64 o 
   3  -5   1        2.00        0.79      0.55 o 
   4  -5   1        0.03       -0.21      0.56 o 
  -4  -4   1        4.04        3.98      0.67 o 
  -3  -4   1        1.63        1.63      0.58 o 
  -2  -4   1        7.63        5.96      0.29 o 
  -1  -4   1        0.77        0.48      0.22 o 
   0  -4   1       10.25       10.91      0.55 o 
   1  -4   1        1.67        1.47      0.29 o 
   2  -4   1        2.03        2.29      0.54 o 
   3  -4   1       56.73       64.24      1.07 o 
   4  -4   1        8.79        7.74      0.62 o 
   5  -4   1        0.11        0.66      0.59 o 
  -5  -3   1        1.77        1.74      0.62 o 
  -4  -3   1        1.36        1.33      0.38 o 
  -3  -3   1        2.87        1.61      0.35 o 
  -2  -3   1        5.38        6.14      0.20 o 
  -1  -3   1      156.49      156.65      1.33 o 
   0  -3   1      176.12      180.45      2.23 o 
   1  -3   1       13.69       14.65      0.51 o 
   2  -3   1       28.20       27.98      0.66 o 
   3  -3   1        0.06        0.05      0.46 o 
   4  -3   1        2.99        2.22      0.36 o 
   5  -3   1       15.93       14.69      0.76 o 
  -5  -2   1        0.28        0.78      0.63 o 
  -4  -2   1       69.02       71.37      1.18 o 
  -3  -2   1       56.04       55.48      0.70 o 
  -2  -2   1       20.30       23.00      0.50 o 
  -1  -2   1        2.88        2.66      0.37 o 
   0  -2   1      246.62      251.66      0.76 o 
   1  -2   1        8.89        9.67      0.20 o 
   2  -2   1       13.29       12.88      0.27 o 
   3  -2   1        0.41        0.45      0.21 o 
   4  -2   1        8.28        7.65      0.37 o 
   5  -2   1        0.57        0.77      0.37 o 
  -5  -1   1        5.93        5.46      0.67 o 
  -4  -1   1      134.89      147.30      1.47 o 
  -3  -1   1       13.21       14.92      0.34 o 
  -2  -1   1      146.90      155.09      0.87 o 
  -1  -1   1      463.29      437.82      0.95 o 
   0  -1   1      167.30      154.45      1.14 o 
   1  -1   1      820.67      803.28      1.04 o 
   2  -1   1      132.17      136.40      0.50 o 
   3  -1   1       44.30       48.03      0.65 o 
   4  -1   1       41.00       37.81      0.74 o 
   5  -1   1       30.51       29.77      0.58 o 
   6  -1   1        1.47        0.64      0.65 o 
  -5   0   1        2.00        2.94      0.62 o 
  -4   0   1        4.41        5.15      0.33 o 
  -3   0   1       27.97       28.96      0.48 o 
  -2   0   1        5.28        5.20      0.11 o 
  -1   0   1      855.02      845.02      1.07 o 
   1   0   1       60.81       56.14      0.24 o 
   2   0   1        0.95        1.91      0.11 o 
   3   0   1       37.01       36.08      0.93 o 
   4   0   1       44.47       44.12      1.24 o 
   5   0   1       82.62       94.66      1.33 o 
  -6   1   1        0.40       -0.12      0.61 o 
  -5   1   1       50.21       50.12      1.04 o 
  -4   1   1        3.85        6.54      0.38 o 
  -3   1   1      441.20      477.44      1.57 o 
  -2   1   1       28.15       30.55      0.57 o 
  -1   1   1        6.86        9.87      0.40 o 
   0   1   1      407.56      381.89      0.51 o 
   1   1   1        0.36        1.80      0.17 o 
   2   1   1        4.35        5.53      0.33 o 
   3   1   1        5.63        5.87      0.23 o 
   4   1   1      136.92      141.63      0.87 o 
   5   1   1       31.03       31.41      0.93 o 
  -5   2   1        4.88        5.52      0.41 o 
  -4   2   1        0.93        1.41      0.54 o 
  -3   2   1       56.24       53.11      1.35 o 
  -2   2   1       92.77       84.52      0.53 o 
  -1   2   1      494.63      471.66      1.82 o 
   0   2   1       63.48       74.16      0.73 o 
   1   2   1     1039.68      992.39      1.59 o 
   2   2   1      129.88      139.20      1.28 o 
   3   2   1        0.54        0.66      0.19 o 
   4   2   1       21.45       20.82      0.49 o 
   5   2   1        4.37        5.18      0.65 o 
  -5   3   1       13.76       15.62      0.79 o 
  -4   3   1        5.20        4.33      0.48 o 
  -3   3   1        3.88        1.96      0.44 o 
  -2   3   1       39.23       37.24      0.73 o 
  -1   3   1       42.14       42.90      0.91 o 
   0   3   1       27.17       31.90      0.60 o 
   1   3   1        7.03        8.36      0.36 o 
   2   3   1       25.42       22.53      0.28 o 
   3   3   1        0.10        0.10      0.20 o 
   4   3   1       14.31       12.64      0.67 o 
   5   3   1        0.54       -0.55      0.55 o 
  -5   4   1        4.99        6.15      0.67 o 
  -4   4   1       30.48       28.30      0.79 o 
  -3   4   1        5.09        5.08      0.56 o 
  -2   4   1       32.30       31.66      0.77 o 
  -1   4   1        5.64        5.24      0.37 o 
   0   4   1        0.55        0.57      0.23 o 
   1   4   1        1.71        5.65      0.69 o 
   2   4   1        7.29        7.55      0.32 o 
   3   4   1        0.18        0.70      0.54 o 
   4   4   1        0.60        0.05      0.63 o 
  -4   5   1        6.57        5.81      0.60 o 
  -3   5   1       12.17       12.13      0.73 o 
  -2   5   1        1.30        1.07      0.57 o 
  -1   5   1       40.19       40.05      0.97 o 
   0   5   1        0.76       -0.36      0.36 o 
   1   5   1       21.69       21.04      1.24 o 
   2   5   1        1.07        1.01      0.30 o 
   3   5   1        0.51        0.87      0.61 o 
  -3   6   1        0.68       -0.39      0.58 o 
  -2   6   1       32.92       32.24      0.98 o 
  -1   6   1       14.20       14.25      0.76 o 
   0   6   1        0.08        0.71      0.36 o 
   1   6   1        0.83        1.18      0.61 o 
   2   6   1        1.07        3.11      0.74 o 
  -2  -6   2        0.23        0.66      0.73 o 
  -1  -6   2       15.21       16.49      0.80 o 
   0  -6   2        9.13        9.11      0.80 o 
   1  -6   2        1.21       -0.56      0.59 o 
   2  -6   2        6.49        5.94      0.73 o 
   3  -6   2       26.98       31.12      1.01 o 
  -3  -5   2        0.02        0.66      0.60 o 
  -2  -5   2        4.76        2.45      0.62 o 
  -1  -5   2       20.36       20.97      0.80 o 
   0  -5   2        0.59        0.47      0.45 o 
   1  -5   2       10.79       11.54      0.69 o 
   2  -5   2        1.09        1.72      0.62 o 
   3  -5   2        9.25       10.45      0.73 o 
   4  -5   2       10.23        6.66      0.66 o 
  -4  -4   2        0.14       -0.38      0.61 o 
  -3  -4   2        2.12        1.65      0.62 o 
  -2  -4   2        2.36        2.71      0.59 o 
  -1  -4   2        0.82        0.39      0.21 o 
   0  -4   2        4.30        4.24      0.42 o 
   1  -4   2       34.96       33.58      0.65 o 
   2  -4   2        4.06        3.70      0.58 o 
   3  -4   2       10.87        9.03      0.65 o 
   5  -4   2        6.75        6.80      0.71 o 
  -5  -3   2        0.76        2.86      0.67 o 
  -4  -3   2        2.19        1.23      0.64 o 
  -3  -3   2       24.13       20.43      0.47 o 
  -2  -3   2       37.72       36.76      0.77 o 
  -1  -3   2      169.26      171.21      1.38 o 
   0  -3   2       80.99       77.14      1.03 o 
   1  -3   2       77.16       75.55      0.91 o 
   2  -3   2        3.77        3.43      0.51 o 
   3  -3   2        0.14        0.71      0.45 o 
   4  -3   2        0.15        2.01      0.35 o 
   5  -3   2        0.25        0.71      0.59 o 
  -5  -2   2        6.06        3.90      0.64 o 
  -4  -2   2      213.10      219.66      1.54 o 
  -3  -2   2      238.12      237.56      1.92 o 
  -2  -2   2       27.29       26.94      0.60 o 
  -1  -2   2        6.74       13.84      0.55 o 
   0  -2   2     1156.76     1103.43      2.14 o 
   1  -2   2      152.45      146.93      0.58 o 
   2  -2   2       64.35       63.09      0.80 o 
   3  -2   2       50.93       47.64      0.50 o 
   4  -2   2        2.90        2.98      0.35 o 
   5  -2   2       15.07       13.99      0.39 o 
  -5  -1   2       24.86       25.36      0.87 o 
  -4  -1   2       11.82       11.48      0.71 o 
  -3  -1   2        0.26        0.43      0.17 o 
  -2  -1   2        0.98        1.13      0.12 o 
  -1  -1   2       26.41       23.58      0.31 o 
   0  -1   2     1888.05     1850.03      8.67 o 
   1  -1   2     6631.33     6288.08     19.12 o 
   2  -1   2      169.41      161.36      1.00 o 
   3  -1   2        0.06        0.35      0.18 o 
   4  -1   2       71.35       76.78      1.52 o 
   5  -1   2        2.23        1.97      0.55 o 
  -5   0   2        9.08        8.98      0.75 o 
  -4   0   2        9.20       10.49      0.67 o 
  -3   0   2        5.58        6.19      0.34 o 
  -2   0   2       28.76       28.67      0.28 o 
  -1   0   2      318.42      302.43      0.55 o 
   0   0   2      186.37      139.95      0.51 o 
   1   0   2      254.45      264.96      1.87 o 
   2   0   2        3.34        7.19      0.28 o 
   3   0   2        3.52        3.46      0.28 o 
   4   0   2        0.25        0.77      0.32 o 
   5   0   2        3.48        3.72      0.38 o 
  -6   1   2        0.01       -0.57      0.60 o 
  -5   1   2        7.55        5.91      0.66 o 
  -4   1   2       64.96       59.59      0.67 o 
  -3   1   2       27.26       27.03      0.61 o 
  -2   1   2      130.87      140.13      2.15 o 
  -1   1   2       68.36       65.11      0.55 o 
   0   1   2     1555.88     1468.33      7.08 o 
   1   1   2      183.92      196.67      1.17 o 
   2   1   2      465.24      475.99      1.39 o 
   3   1   2      124.57      121.28      0.58 o 
   4   1   2       93.14       91.02      1.11 o 
   5   1   2       11.04       11.96      0.73 o 
  -5   2   2        2.24        2.27      0.63 o 
  -4   2   2        3.95        3.17      0.37 o 
  -3   2   2        0.16        0.12      0.25 o 
  -2   2   2       45.99       45.91      1.30 o 
  -1   2   2        1.03        1.15      0.48 o 
   0   2   2       61.02       65.78      0.67 o 
   1   2   2      316.13      338.85      0.81 o 
   2   2   2       95.42       90.26      0.93 o 
   3   2   2       23.59       21.51      0.31 o 
   4   2   2        2.70        2.59      0.43 o 
   5   2   2        6.48        6.72      0.64 o 
  -5   3   2       11.82       13.90      0.76 o 
  -4   3   2       42.77       41.77      0.80 o 
  -3   3   2       56.15       56.74      0.89 o 
  -2   3   2      165.82      167.08      1.31 o 
  -1   3   2       76.32       79.30      0.62 o 
   0   3   2        1.56        2.46      0.23 o 
   1   3   2       16.51       17.14      0.26 o 
   2   3   2        0.04        0.28      0.21 o 
   3   3   2        4.56        3.95      0.25 o 
   4   3   2        6.06        7.02      0.40 o 
  -5   4   2        9.89       11.27      0.78 o 
  -4   4   2        2.56        2.28      0.51 o 
  -3   4   2        0.49        0.14      0.50 o 
  -2   4   2        0.70        0.01      0.45 o 
  -1   4   2      189.81      179.75      2.84 o 
   0   4   2      102.59       98.24      1.71 o 
   1   4   2       12.44       13.67      0.69 o 
   2   4   2        7.94        7.60      0.32 o 
   3   4   2       47.55       42.95      0.85 o 
   4   4   2        0.89        0.05      0.58 o 
  -4   5   2        8.03        7.75      0.66 o 
  -3   5   2        9.23        8.45      0.69 o 
  -2   5   2        8.64        8.94      0.64 o 
  -1   5   2       14.12       13.20      0.74 o 
   0   5   2       49.40       52.47      0.65 o 
   1   5   2       25.72       26.75      0.51 o 
   2   5   2        4.68        4.57      0.34 o 
   3   5   2        4.57        3.43      0.69 o 
  -3   6   2        0.63        0.44      0.65 o 
  -2   6   2        0.71        0.48      0.64 o 
  -1   6   2        6.29        5.94      0.65 o 
   0   6   2        0.61       -0.12      0.35 o 
   1   6   2        1.81        1.31      0.36 o 
   2   6   2        3.14        4.83      2.07 o 
  -2  -6   3        0.44        0.10      0.73 o 
  -1  -6   3        2.50        0.49      0.68 o 
   0  -6   3        0.05        0.62      0.96 o 
   1  -6   3        1.89        1.24      0.66 o 
   2  -6   3       14.66       17.41      0.85 o 
   3  -6   3        7.58       13.07      0.79 o 
  -3  -5   3        0.97        0.82      0.64 o 
  -2  -5   3        0.86        1.04      0.62 o 
  -1  -5   3        1.99        2.02      0.62 o 
   0  -5   3        3.22        2.88      0.39 o 
   1  -5   3        0.77        1.09      0.56 o 
   2  -5   3        1.18        1.30      0.63 o 
   3  -5   3        5.76        5.12      0.72 o 
   4  -5   3       12.36       14.18      0.75 o 
  -4  -4   3       12.68       12.98      0.74 o 
  -3  -4   3        5.13        6.71      0.67 o 
  -2  -4   3        7.82        7.26      0.61 o 
  -1  -4   3        0.41        0.68      0.33 o 
   0  -4   3        0.01        0.66      0.37 o 
   1  -4   3        7.16        8.93      0.36 o 
   2  -4   3        0.97        0.71      0.54 o 
   3  -4   3        0.52        0.42      0.53 o 
   4  -4   3        9.60        8.05      0.46 o 
   5  -4   3       13.06       11.99      0.77 o 
  -5  -3   3        0.00       -0.62      0.62 o 
  -4  -3   3        4.43        5.11      0.54 o 
  -3  -3   3        1.80        2.19      0.36 o 
  -2  -3   3        4.10        3.84      0.30 o 
  -1  -3   3        5.03        3.53      0.32 o 
   0  -3   3        0.01       -0.24      0.24 o 
   1  -3   3        1.03        3.91      0.60 o 
   2  -3   3        4.85        5.94      0.54 o 
   3  -3   3       13.89       14.55      0.61 o 
   4  -3   3        4.61        4.11      0.73 o 
   5  -3   3        2.64        2.87      0.60 o 
  -5  -2   3       13.24       12.41      0.76 o 
  -4  -2   3        3.26        3.67      0.62 o 
  -3  -2   3       76.39       68.03      0.67 o 
  -2  -2   3        0.14        0.79      0.12 o 
  -1  -2   3       70.66       73.68      0.44 o 
   0  -2   3       15.28       14.33      0.43 o 
   1  -2   3      227.53      253.18      2.98 o 
   2  -2   3      119.52      106.31      1.91 o 
   3  -2   3       76.88       72.67      0.82 o 
   4  -2   3        3.82        4.03      0.44 o 
   5  -2   3       63.63       61.60      0.79 o 
  -5  -1   3        7.43        7.41      0.69 o 
  -4  -1   3        0.34        0.92      0.58 o 
  -3  -1   3      120.95      121.64      2.87 o 
  -2  -1   3      123.04      132.49      0.67 o 
  -1  -1   3      144.06      153.23      0.51 o 
   0  -1   3     2084.67     1991.37     10.76 o 
   1  -1   3      289.38      276.43      1.01 o 
   2  -1   3      143.44      151.12      1.26 o 
   3  -1   3        1.40        2.14      0.26 o 
   4  -1   3       29.17       31.24      0.65 o 
   5  -1   3       19.44       19.47      1.28 o 
  -5   0   3       22.16       20.60      0.85 o 
  -4   0   3       35.51       30.70      0.84 o 
  -3   0   3      312.42      349.89      1.79 o 
  -2   0   3      911.59      999.26      1.02 o 
  -1   0   3      154.36      168.45      0.48 o 
   0   0   3      134.51      134.07      0.35 o 
   1   0   3     2908.52     2793.08     10.06 o 
   2   0   3       28.38       34.24      1.15 o 
   3   0   3       37.40       40.58      0.47 o 
   4   0   3        0.39        0.58      0.33 o 
   5   0   3       20.64       21.38      0.69 o 
  -5   1   3       23.54       22.69      1.03 o 
  -4   1   3        8.21        7.02      0.38 o 
  -3   1   3       44.81       47.63      0.46 o 
  -2   1   3       17.99       18.66      0.18 o 
  -1   1   3      181.51      202.85      0.96 o 
   0   1   3       50.54       42.49      0.26 o 
   1   1   3      141.27      150.69      0.42 o 
   2   1   3      139.46      156.43      1.44 o 
   3   1   3       76.85       75.25      0.82 o 
   4   1   3       57.44       54.48      0.60 o 
   5   1   3       10.95       11.81      1.65 o 
  -5   2   3       37.71       36.18      0.66 o 
  -4   2   3        1.10        0.94      0.50 o 
  -3   2   3       45.49       52.85      0.54 o 
  -2   2   3        5.04        4.24      0.43 o 
  -1   2   3      308.32      291.62      1.37 o 
   0   2   3       26.86       26.34      0.24 o 
   1   2   3       21.81       21.58      0.24 o 
   2   2   3        4.97        7.34      0.27 o 
   3   2   3        0.15        0.32      0.20 o 
   4   2   3        2.39        1.54      0.27 o 
   5   2   3        0.26        0.20      0.55 o 
  -5   3   3       36.88       39.09      1.02 o 
  -4   3   3        5.62        5.48      0.49 o 
  -3   3   3      208.29      194.34      0.99 o 
  -2   3   3        9.71        9.51      0.29 o 
  -1   3   3      234.07      227.85      2.49 o 
   0   3   3       48.45       42.73      0.82 o 
   1   3   3       53.64       49.30      0.70 o 
   2   3   3        3.09        2.16      0.25 o 
   3   3   3        1.33        1.50      0.39 o 
   4   3   3        6.70        6.53      0.71 o 
  -5   4   3       22.95       22.21      0.95 o 
  -4   4   3        0.01       -0.29      0.50 o 
  -3   4   3        3.43        2.06      0.50 o 
  -2   4   3        0.08        0.06      0.46 o 
  -1   4   3        2.91        3.06      0.31 o 
   0   4   3        2.47        1.69      0.29 o 
   1   4   3        0.24        0.01      0.30 o 
   2   4   3        4.83        4.12      0.41 o 
   3   4   3        0.36        0.16      0.70 o 
   4   4   3        0.00        0.15      0.65 o 
  -4   5   3       10.74       10.95      0.66 o 
  -3   5   3        3.66        2.94      0.59 o 
  -2   5   3        0.19       -0.55      0.55 o 
  -1   5   3      103.75      106.14      1.30 o 
   0   5   3      109.93      114.95      1.27 o 
   1   5   3        1.39        0.63      0.77 o 
   2   5   3        0.32       -0.29      0.29 o 
   3   5   3        0.58        2.11      0.31 o 
  -2   6   3        0.38       -0.60      0.60 o 
  -1   6   3        1.04        0.04      0.53 o 
   0   6   3        8.23       10.09      1.21 o 
   1   6   3       15.23       16.90      1.15 o 
  -1  -6   4        2.17        2.63      0.71 o 
   0  -6   4        3.64        4.71      1.46 o 
   1  -6   4        3.28        1.90      0.65 o 
   2  -6   4        2.20        1.85      0.67 o 
   3  -6   4        1.26        2.97      0.73 o 
  -3  -5   4        1.28        0.81      0.65 o 
  -2  -5   4        0.01        0.12      0.59 o 
  -1  -5   4        0.71        0.27      0.56 o 
   0  -5   4        0.13        0.71      0.37 o 
   1  -5   4        0.15       -0.16      0.55 o 
   2  -5   4        2.82        3.49      0.65 o 
   3  -5   4        3.15        3.82      0.67 o 
   4  -5   4        0.08        0.15      0.64 o 
  -4  -4   4       10.35       11.81      0.76 o 
  -3  -4   4        8.12        9.70      0.70 o 
  -2  -4   4        0.48        0.33      0.54 o 
  -1  -4   4       30.85       32.11      0.51 o 
   0  -4   4        8.00        9.93      0.88 o 
   1  -4   4       34.95       33.72      0.51 o 
   2  -4   4        2.48        2.50      0.59 o 
   3  -4   4        0.20       -0.32      0.55 o 
   4  -4   4        9.43        9.72      0.49 o 
   5  -4   4        4.55        4.13      0.66 o 
  -4  -3   4       12.09       13.42      0.50 o 
  -3  -3   4      144.93      143.63      0.97 o 
  -2  -3   4      122.43      118.49      0.78 o 
  -1  -3   4        4.32        3.52      0.29 o 
   0  -3   4       94.45       99.63      0.67 o 
   1  -3   4      309.99      307.77      1.69 o 
   2  -3   4        0.02        0.24      0.46 o 
   3  -3   4        7.02        7.57      0.39 o 
   4  -3   4        0.35        0.92      0.33 o 
   5  -3   4        0.11        0.61      0.56 o 
  -5  -2   4        1.25        0.80      0.64 o 
  -4  -2   4       19.00       16.98      1.28 o 
  -3  -2   4        0.54       -0.07      0.35 o 
  -2  -2   4        0.08       -0.13      0.25 o 
  -1  -2   4        5.89        9.06      0.32 o 
   0  -2   4        5.19        5.46      0.33 o 
   1  -2   4       47.62       52.70      0.88 o 
   2  -2   4      612.58      596.35      4.20 o 
   3  -2   4      110.46      106.09      0.76 o 
   4  -2   4        0.47        0.53      0.29 o 
   5  -2   4        0.05        0.00      0.36 o 
  -5  -1   4        2.77        2.05      0.63 o 
  -4  -1   4        6.91        5.23      0.64 o 
  -3  -1   4       39.18       38.71      1.05 o 
  -2  -1   4      278.12      264.75      0.49 o 
  -1  -1   4       11.11       13.94      0.22 o 
   0  -1   4     1473.55     1447.13      2.35 o 
   1  -1   4      364.67      354.32      0.85 o 
   2  -1   4      706.28      699.88      2.13 o 
   3  -1   4        0.86        0.89      0.20 o 
   4  -1   4       33.42       34.49      1.63 o 
   5  -1   4        1.79        0.81      0.37 o 
  -5   0   4        7.55        8.47      0.72 o 
  -4   0   4        5.58        4.01      0.58 o 
  -3   0   4        0.44        0.75      0.17 o 
  -2   0   4        1.99        2.27      0.15 o 
  -1   0   4        3.52        1.99      0.22 o 
   0   0   4      152.21      155.02      0.43 o 
   1   0   4        8.73        8.50      0.51 o 
   2   0   4      249.32      257.72      1.05 o 
   3   0   4       15.91       21.78      0.85 o 
   4   0   4       88.67       91.39      0.79 o 
   5   0   4        6.22        6.10      0.71 o 
  -5   1   4        0.46        1.47      0.54 o 
  -4   1   4       36.34       35.32      1.24 o 
  -3   1   4        0.14        0.36      0.19 o 
  -2   1   4      148.09      164.84      1.00 o 
  -1   1   4        0.02        1.67      0.24 o 
   0   1   4       93.60       85.18      1.03 o 
   1   1   4       48.58       47.19      0.31 o 
   2   1   4      202.87      213.00      1.24 o 
   3   1   4       24.40       27.22      0.57 o 
   4   1   4        0.14        0.09      0.38 o 
   5   1   4        9.94       11.34      0.98 o 
  -5   2   4        5.99        5.96      0.79 o 
  -4   2   4      105.52      107.18      1.47 o 
  -3   2   4       17.74       17.80      1.25 o 
  -2   2   4        0.43        1.02      0.34 o 
  -1   2   4     1098.44     1191.44      1.84 o 
   0   2   4      509.87      492.04      1.07 o 
   1   2   4      126.13      128.28      0.61 o 
   2   2   4      104.95      102.95      0.63 o 
   3   2   4        4.07        3.08      0.40 o 
   4   2   4       10.23        8.68      0.50 o 
  -5   3   4        0.15        1.63      0.57 o 
  -4   3   4       51.68       50.85      0.89 o 
  -3   3   4       57.26       59.81      1.34 o 
  -2   3   4        1.37        1.93      0.44 o 
  -1   3   4       52.14       55.30      0.81 o 
   0   3   4       89.35       84.43      0.64 o 
   1   3   4        0.42        0.36      0.18 o 
   2   3   4        5.12        5.71      0.29 o 
   3   3   4       32.26       28.89      0.46 o 
   4   3   4       16.49       13.11      1.23 o 
  -5   4   4        8.85        8.07      0.78 o 
  -4   4   4       42.26       43.83      0.94 o 
  -3   4   4        1.66        1.09      0.49 o 
  -1   4   4        5.85        4.93      0.31 o 
   0   4   4       14.25       14.35      0.33 o 
   1   4   4       48.20       48.74      0.76 o 
   2   4   4       12.70       10.50      0.85 o 
   3   4   4       10.21       10.23      0.37 o 
   4   4   4        1.42        1.22      0.47 o 
  -4   5   4        6.18        8.59      0.65 o 
  -3   5   4        0.25        0.01      0.51 o 
  -2   5   4       10.23        9.18      0.66 o 
  -1   5   4        2.18        1.59      0.56 o 
   0   5   4        9.02        9.09      0.33 o 
   1   5   4        0.01       -0.09      0.30 o 
   2   5   4        0.04       -0.18      0.65 o 
   3   5   4        4.16        5.58      0.36 o 
  -3   6   4        0.26        0.28      0.59 o 
  -2   6   4        0.31        0.06      0.55 o 
  -1   6   4        1.22        1.60      0.53 o 
   0   6   4        6.41        8.04      0.43 o 
   1   6   4        3.72        4.65      0.51 o 
  -2  -6   5        0.66        1.32      0.74 o 
  -1  -6   5        0.77        0.93      0.66 o 
   0  -6   5        3.14        3.23      1.01 o 
   1  -6   5        6.00        7.11      0.77 o 
   2  -6   5        0.19        0.39      0.70 o 
   3  -6   5        0.04       -0.70      0.70 o 
  -3  -5   5        4.73        5.77      0.71 o 
  -2  -5   5        1.03        0.44      0.63 o 
  -1  -5   5        0.09        0.97      0.60 o 
   0  -5   5        3.87        5.94      0.66 o 
   1  -5   5        0.48        1.03      0.63 o 
   2  -5   5        1.95        1.18      0.65 o 
   3  -5   5        0.15        1.20      0.63 o 
   4  -5   5        1.07        0.23      0.44 o 
  -4  -4   5        0.14        0.37      0.61 o 
  -3  -4   5        0.73        0.31      0.55 o 
  -2  -4   5        0.16        0.75      0.58 o 
  -1  -4   5        4.29        4.07      0.37 o 
   0  -4   5        0.00       -0.26      0.31 o 
   1  -4   5       26.01       27.23      0.48 o 
   2  -4   5        6.53        7.68      0.67 o 
   3  -4   5        0.64        0.59      0.58 o 
   4  -4   5        1.13        1.74      0.40 o 
   5  -4   5        0.14        0.37      0.54 o 
  -4  -3   5       36.85       33.78      1.13 o 
  -3  -3   5       10.53       10.62      1.08 o 
  -2  -3   5       72.51       70.16      1.90 o 
  -1  -3   5        2.47        2.73      0.34 o 
   0  -3   5      173.38      178.79      0.91 o 
   1  -3   5        3.20        3.41      0.28 o 
   2  -3   5        2.31        2.82      0.48 o 
   3  -3   5        7.71        5.86      0.38 o 
   4  -3   5        0.01       -0.31      0.33 o 
   5  -3   5        8.56        7.47      0.63 o 
  -5  -2   5        0.15       -0.63      0.63 o 
  -4  -2   5       15.33       13.86      0.71 o 
  -3  -2   5      103.69      104.13      0.79 o 
  -2  -2   5      294.91      274.24      3.85 o 
  -1  -2   5       11.49       11.34      0.44 o 
   0  -2   5      171.27      163.61      1.01 o 
   1  -2   5      102.58      108.22      0.77 o 
   2  -2   5       69.39       74.36      0.65 o 
   3  -2   5        4.23        5.69      0.35 o 
   4  -2   5        2.93        2.30      0.35 o 
   5  -2   5        2.93        4.01      0.59 o 
  -5  -1   5        0.00        0.54      0.63 o 
  -4  -1   5        0.57        0.42      0.58 o 
  -3  -1   5        0.37        0.15      0.27 o 
  -2  -1   5      179.41      206.66      1.31 o 
  -1  -1   5      580.41      584.45      1.16 o 
   0  -1   5       11.89       10.68      0.34 o 
   1  -1   5      194.86      209.18      0.68 o 
   2  -1   5      560.46      560.66      2.08 o 
   3  -1   5        6.10        7.22      0.40 o 
   4  -1   5        3.14        2.17      0.54 o 
   5  -1   5        4.29        4.65      0.58 o 
  -5   0   5       52.44       51.59      1.13 o 
  -4   0   5       49.96       45.60      0.95 o 
  -3   0   5        9.40        9.93      0.41 o 
  -2   0   5       67.71       84.19      0.78 o 
  -1   0   5      420.40      414.19      1.30 o 
   0   0   5        0.93        1.60      0.36 o 
   1   0   5       29.25       31.18      0.64 o 
   2   0   5        0.32        2.34      0.25 o 
   3   0   5       55.64       64.94      0.85 o 
   4   0   5      116.68      114.52      1.20 o 
   5   0   5       11.66       11.97      0.60 o 
  -5   1   5       37.57       35.70      0.69 o 
  -4   1   5        8.21        7.45      0.38 o 
  -3   1   5      176.56      175.17      1.00 o 
  -2   1   5       27.95       30.31      0.52 o 
  -1   1   5      392.25      419.66      1.71 o 
   0   1   5        0.57        1.77      0.15 o 
   1   1   5      361.59      349.01      0.85 o 
   2   1   5        0.30        0.32      0.18 o 
   3   1   5       80.05       89.25      0.92 o 
   4   1   5        0.43        0.72      0.40 o 
   5   1   5        6.71        9.25      0.51 o 
  -5   2   5        1.39       -0.11      0.84 o 
  -4   2   5        4.89        4.24      0.37 o 
  -3   2   5       20.21       19.17      0.41 o 
  -2   2   5      167.65      178.23      1.27 o 
  -1   2   5        2.07        2.09      0.23 o 
   0   2   5       56.27       58.93      0.54 o 
   1   2   5       65.78       59.95      0.42 o 
   2   2   5        1.99        1.41      0.24 o 
   3   2   5        3.46        3.46      0.28 o 
   4   2   5       21.98       21.99      0.58 o 
   5   2   5        6.64        5.55      0.44 o 
  -5   3   5       18.58       20.53      0.83 o 
  -4   3   5      140.21      141.98      1.00 o 
  -3   3   5       50.32       50.34      1.81 o 
  -2   3   5        3.76        3.41      0.43 o 
  -1   3   5        2.24        1.60      0.27 o 
   0   3   5        1.66        1.28      0.23 o 
   1   3   5        9.63       10.31      0.37 o 
   2   3   5        1.36        1.72      0.27 o 
   3   3   5       17.54       16.35      0.53 o 
   4   3   5        2.74        1.05      0.58 o 
  -4   4   5       16.57       14.60      0.69 o 
  -3   4   5       44.59       45.29      0.93 o 
  -2   4   5        2.22        3.15      0.54 o 
  -1   4   5        2.35        2.21      0.45 o 
   0   4   5      377.11      374.14      1.10 o 
   1   4   5      296.59      304.70      5.96 o 
   2   4   5        0.47        0.65      0.31 o 
   3   4   5        0.58        2.21      0.31 o 
   4   4   5        1.79        0.86      0.71 o 
  -4   5   5       11.56       12.89      0.72 o 
  -3   5   5        1.63        2.37      0.56 o 
  -2   5   5       13.29       12.51      0.71 o 
  -1   5   5        0.89        0.84      0.49 o 
   0   5   5       25.35       25.62      0.41 o 
   1   5   5        2.45        1.90      0.38 o 
   2   5   5        3.32        3.51      0.52 o 
   3   5   5        1.76        2.99      0.33 o 
  -3   6   5        1.58        1.93      0.56 o 
  -2   6   5        0.00       -0.05      0.54 o 
  -1   6   5        0.54       -0.11      0.47 o 
   0   6   5        0.33        0.61      0.42 o 
   1   6   5        2.91        4.42      0.41 o 
   0  -6   6        1.04        1.68      0.44 o 
   1  -6   6        1.38        1.87      0.72 o 
   2  -6   6        0.01        0.78      0.69 o 
   3  -6   6        0.32        0.67      0.75 o 
  -3  -5   6       11.89       13.47      0.81 o 
  -2  -5   6        3.03        3.08      0.67 o 
  -1  -5   6        0.05        1.37      0.53 o 
   0  -5   6        0.77        1.69      0.39 o 
   1  -5   6        0.09        1.01      0.58 o 
   2  -5   6        0.41        0.29      0.61 o 
   4  -5   6        2.90        3.75      1.33 o 
  -4  -4   6        4.12        5.64      0.68 o 
  -3  -4   6        0.61        1.05      0.59 o 
  -2  -4   6       51.15       52.45      0.97 o 
  -1  -4   6       73.40       74.60      0.74 o 
   0  -4   6        0.58        0.79      0.35 o 
   1  -4   6        6.04        6.16      0.61 o 
   2  -4   6       38.19       39.57      0.93 o 
   3  -4   6        1.97        2.17      0.48 o 
   4  -4   6        0.00       -0.26      0.61 o 
  -4  -3   6        1.65        2.58      1.29 o 
  -3  -3   6        5.18        4.88      0.49 o 
  -2  -3   6       37.50       33.01      0.90 o 
  -1  -3   6        1.00        0.75      0.44 o 
   0  -3   6       27.97       27.79      0.60 o 
   1  -3   6        4.32        4.07      0.30 o 
   2  -3   6       23.74       26.60      0.72 o 
   3  -3   6       80.28       69.02      0.74 o 
   4  -3   6        2.71        1.78      0.47 o 
   5  -3   6        6.94        5.32      0.46 o 
  -5  -2   6       10.81       11.92      0.80 o 
  -4  -2   6        1.43        0.92      0.70 o 
  -3  -2   6        1.14        1.38      0.32 o 
  -2  -2   6        2.38        2.46      0.19 o 
  -1  -2   6       41.95       43.19      0.73 o 
   0  -2   6       71.08       71.73      0.67 o 
   1  -2   6      185.76      181.76      0.94 o 
   2  -2   6      260.78      251.58      1.40 o 
   3  -2   6      138.46      130.63      0.86 o 
   4  -2   6       14.92       15.77      0.74 o 
   5  -2   6        5.42        5.98      0.66 o 
  -5  -1   6       17.21       16.35      0.84 o 
  -4  -1   6        1.59        0.84      0.55 o 
  -3  -1   6       13.77       17.76      0.40 o 
  -2  -1   6        0.15        0.00      0.18 o 
  -1  -1   6        1.58        1.26      0.20 o 
   0  -1   6        6.29        6.01      0.19 o 
   1  -1   6       70.86       70.75      1.21 o 
   2  -1   6       61.51       62.98      0.83 o 
   3  -1   6       11.29       10.94      0.55 o 
   4  -1   6        1.79        0.94      0.54 o 
   5  -1   6        1.83        3.12      0.55 o 
  -5   0   6       12.06       11.03      0.76 o 
  -4   0   6       57.20       54.56      1.02 o 
  -3   0   6       60.22       58.73      0.63 o 
  -2   0   6      184.45      206.71      0.61 o 
  -1   0   6      142.51      148.42      0.65 o 
   0   0   6      208.49      207.22      0.81 o 
   1   0   6        2.01        3.75      0.20 o 
   2   0   6       28.42       25.81      0.83 o 
   3   0   6      107.76      114.33      1.12 o 
   4   0   6       79.11       86.12      1.09 o 
   5   0   6        1.34        3.22      0.51 o 
  -5   1   6        1.92        1.52      0.36 o 
  -4   1   6        0.11        0.17      0.41 o 
  -3   1   6       17.32       17.54      0.44 o 
  -2   1   6        0.17        1.51      0.31 o 
  -1   1   6      111.14      111.51      0.50 o 
   0   1   6     1115.56     1113.76      4.63 o 
   1   1   6       15.43       13.48      0.25 o 
   2   1   6      113.69      116.18      0.60 o 
   3   1   6        0.04        0.80      0.41 o 
   4   1   6        1.94        3.22      0.45 o 
   5   1   6        3.72        4.11      0.48 o 
  -5   2   6        4.40        3.57      0.78 o 
  -4   2   6       25.19       24.74      0.68 o 
  -3   2   6       68.32       65.88      0.71 o 
  -2   2   6        5.88        5.41      0.41 o 
  -1   2   6       29.36       33.46      0.58 o 
   0   2   6        1.12        4.84      0.50 o 
   1   2   6        1.36        1.28      0.20 o 
   2   2   6        1.24        1.44      0.33 o 
   3   2   6        0.61        0.38      0.33 o 
   4   2   6        1.31        0.01      0.36 o 
  -5   3   6        3.94        2.83      0.61 o 
  -4   3   6       59.06       57.49      1.13 o 
  -3   3   6       19.53       21.14      0.46 o 
  -2   3   6       42.92       41.09      0.79 o 
  -1   3   6       29.24       32.31      0.45 o 
   0   3   6       11.01       11.41      0.32 o 
   1   3   6      104.37      100.71      0.62 o 
   2   3   6        0.38        0.37      0.33 o 
   3   3   6       22.21       19.49      0.53 o 
   4   3   6        2.64        1.68      0.36 o 
  -4   4   6        1.96        2.16      0.52 o 
  -3   4   6        0.06       -0.20      0.47 o 
  -2   4   6        0.11       -0.14      0.49 o 
  -1   4   6        6.69        8.32      0.55 o 
   0   4   6       75.06       79.19      0.69 o 
   1   4   6        7.04        8.43      0.82 o 
   2   4   6        3.10        2.90      0.41 o 
   3   4   6        1.64        1.70      0.33 o 
  -4   5   6        3.49        3.97      0.58 o 
  -3   5   6       14.72       12.34      0.68 o 
  -2   5   6       15.14       12.24      0.71 o 
  -1   5   6        0.14       -0.41      0.47 o 
   0   5   6        1.57        1.68      0.59 o 
   1   5   6        1.82        2.25      0.34 o 
   2   5   6        1.41        1.11      0.33 o 
  -2   6   6        0.39       -0.34      0.51 o 
  -1   6   6        3.02        4.79      0.58 o 
   1   6   6        2.67        5.02      1.90 o 
  -1  -6   7        0.33        0.46      0.71 o 
   0  -6   7        0.12        0.10      1.12 o 
   1  -6   7        1.04        0.34      0.66 o 
   2  -6   7        0.06       -0.03      0.70 o 
  -3  -5   7        0.98       -0.21      0.72 o 
  -2  -5   7        1.68        3.65      0.65 o 
  -1  -5   7        0.09        0.19      0.50 o 
   0  -5   7        0.21       -0.53      0.53 o 
   1  -5   7        0.67        0.26      0.35 o 
   2  -5   7        5.38        5.48      0.73 o 
   3  -5   7        1.90        1.12      0.68 o 
   4  -5   7        0.71        1.54      0.75 o 
  -4  -4   7        0.88        0.06      0.64 o 
  -3  -4   7       10.28       11.89      0.71 o 
  -2  -4   7        5.58        5.89      0.57 o 
  -1  -4   7        3.82        4.66      0.40 o 
   0  -4   7       10.07        9.03      0.79 o 
   1  -4   7       39.92       39.80      0.58 o 
   2  -4   7        0.74        0.99      0.61 o 
   3  -4   7        1.21        0.70      0.35 o 
   4  -4   7        2.42        0.96      0.39 o 
  -4  -3   7        0.35       -0.34      0.38 o 
  -3  -3   7        2.06        2.71      0.47 o 
  -2  -3   7      112.55      104.13      3.19 o 
  -1  -3   7      140.06      141.59      1.26 o 
   0  -3   7        2.76        2.60      0.43 o 
   1  -3   7        2.01        0.97      0.34 o 
   2  -3   7        7.54        8.46      0.27 o 
   3  -3   7       53.54       53.67      3.44 o 
   4  -3   7        0.78        1.67      0.50 o 
   5  -3   7        1.59        0.46      0.63 o 
  -5  -2   7        6.48        8.36      0.76 o 
  -4  -2   7        6.68        6.72      0.67 o 
  -3  -2   7        0.22        0.67      0.33 o 
  -2  -2   7        3.03        3.42      0.22 o 
  -1  -2   7      138.03      145.92      1.54 o 
   0  -2   7      398.79      399.62      1.22 o 
   1  -2   7        4.27        6.05      0.29 o 
   2  -2   7        0.57        0.61      0.33 o 
   3  -2   7       84.91       78.01      0.71 o 
   4  -2   7       41.50       41.17      0.98 o 
   5  -2   7        5.08        4.64      0.67 o 
  -5  -1   7        2.99        1.73      0.68 o 
  -4  -1   7       43.82       41.76      0.95 o 
  -3  -1   7        5.99        7.61      0.35 o 
  -2  -1   7       34.09       38.02      0.78 o 
  -1  -1   7      460.05      462.48      1.45 o 
   0  -1   7      291.83      266.23      1.26 o 
   1  -1   7      116.82      119.28      0.65 o 
   2  -1   7        2.90        3.96      0.45 o 
   3  -1   7       39.92       45.84      0.90 o 
   4  -1   7       26.06       24.58      0.79 o 
   5  -1   7       11.92       13.27      0.69 o 
  -5   0   7        4.01        5.48      0.74 o 
  -4   0   7       11.55       10.39      0.67 o 
  -3   0   7        2.80        2.80      0.29 o 
  -2   0   7       81.51       79.38      1.24 o 
  -1   0   7        6.20        7.64      0.46 o 
   0   0   7       25.38       25.21      0.26 o 
   1   0   7      208.22      207.47      0.77 o 
   2   0   7       57.98       68.31      0.52 o 
   3   0   7       11.36       11.53      0.56 o 
   4   0   7        2.00        3.23      0.51 o 
   5   0   7        4.91        7.50      0.59 o 
  -5   1   7        0.89        2.04      0.68 o 
  -4   1   7        0.05        0.66      0.66 o 
  -3   1   7       49.15       50.01      0.89 o 
  -2   1   7        8.98       12.41      0.45 o 
  -1   1   7      474.43      485.48      2.86 o 
   0   1   7       29.84       30.75      0.39 o 
   1   1   7      111.10      113.04      0.57 o 
   2   1   7        1.09        0.76      0.22 o 
   3   1   7        0.35        0.65      0.40 o 
   4   1   7        1.20        2.03      0.44 o 
   5   1   7        1.88        0.01      0.43 o 
  -5   2   7        2.49        3.74      2.05 o 
  -4   2   7      106.55      113.04      4.13 o 
  -3   2   7      666.60      689.14      2.03 o 
  -2   2   7       34.04       33.41      0.67 o 
  -1   2   7      111.26      108.81      0.63 o 
   0   2   7      122.52      134.25      0.66 o 
   1   2   7      108.34      106.44      1.25 o 
   2   2   7        5.35        4.08      0.40 o 
   3   2   7       12.90       10.33      0.46 o 
   4   2   7        2.63        1.26      0.39 o 
  -5   3   7        0.73        0.27      0.52 o 
  -4   3   7       30.63       33.62      1.33 o 
  -3   3   7       26.53       27.28      0.71 o 
  -2   3   7        1.37        1.09      0.44 o 
  -1   3   7        3.64        4.93      0.30 o 
   0   3   7       25.01       24.38      0.58 o 
   1   3   7      317.82      303.31      2.96 o 
   2   3   7      125.37      119.79      1.01 o 
   3   3   7        0.05       -0.19      0.34 o 
   4   3   7        1.33        0.42      0.36 o 
  -4   4   7        0.05       -0.48      0.48 o 
  -3   4   7        0.86        1.11      0.47 o 
  -2   4   7        6.75        7.81      0.59 o 
  -1   4   7        9.13        7.00      0.38 o 
   0   4   7        0.50        0.21      0.29 o 
   1   4   7       31.67       31.81      0.63 o 
   2   4   7        0.79        0.62      0.37 o 
   3   4   7        2.64        3.76      0.39 o 
  -3   5   7        2.62        5.23      0.63 o 
  -2   5   7        0.83        1.24      0.55 o 
  -1   5   7        0.10        0.61      0.49 o 
   0   5   7       12.58       13.88      1.24 o 
   1   5   7        4.30        4.31      0.46 o 
   2   5   7        8.24        9.93      0.53 o 
  -2   6   7        0.11        1.14      0.55 o 
  -1   6   7        0.16        0.55      0.54 o 
  -1  -6   8        1.91        3.78      0.71 o 
   0  -6   8        0.15        0.87      0.41 o 
   1  -6   8        0.00        0.56      0.66 o 
   2  -6   8        0.20       -0.38      0.72 o 
  -2  -5   8        0.34        1.23      0.59 o 
  -1  -5   8       11.97       11.40      0.70 o 
   0  -5   8        9.52        9.28      0.46 o 
   1  -5   8        1.77        1.61      0.58 o 
   2  -5   8        0.26        0.15      0.64 o 
   3  -5   8        5.19        6.54      0.78 o 
  -3  -4   8        2.05        3.06      0.58 o 
  -2  -4   8        5.12        4.40      0.57 o 
  -1  -4   8       29.53       31.57      0.90 o 
   0  -4   8        3.42        3.63      0.39 o 
   1  -4   8       14.68       15.85      0.45 o 
   2  -4   8        2.37        2.98      0.61 o 
   3  -4   8        6.11        5.92      0.67 o 
   4  -4   8        2.28        3.02      0.64 o 
  -4  -3   8        4.99        6.74      1.72 o 
  -3  -3   8       19.76       18.10      1.17 o 
  -2  -3   8       19.56       18.35      0.43 o 
  -1  -3   8        4.03        5.22      0.52 o 
   0  -3   8        0.46        1.49      0.44 o 
   1  -3   8        0.84        1.06      0.36 o 
   2  -3   8       10.34        9.72      0.50 o 
   3  -3   8       21.68       19.36      0.49 o 
   4  -3   8       21.22       16.54      0.83 o 
   5  -3   8        0.08        0.50      0.66 o 
  -5  -2   8        5.60        5.67      0.74 o 
  -4  -2   8        2.64        3.57      0.60 o 
  -3  -2   8       16.35       15.73      0.44 o 
  -2  -2   8        3.10        2.52      0.28 o 
  -1  -2   8        0.47        0.65      0.25 o 
   0  -2   8      124.55      116.32      1.10 o 
   1  -2   8       19.97       20.17      0.58 o 
   2  -2   8       15.40       12.97      0.42 o 
   3  -2   8       52.55       54.68      0.68 o 
   4  -2   8       24.34       27.26      0.89 o 
   5  -2   8        2.75        0.66      0.61 o 
  -5  -1   8        9.25        8.71      0.80 o 
  -4  -1   8       14.90       12.64      0.73 o 
  -3  -1   8       28.27       24.62      0.47 o 
  -2  -1   8        7.16        8.23      0.28 o 
  -1  -1   8       53.01       58.49      0.50 o 
   0  -1   8        5.09        6.61      0.21 o 
   1  -1   8        1.06        0.40      0.22 o 
   2  -1   8       35.54       36.99      0.95 o 
   3  -1   8        0.00       -0.08      0.53 o 
   4  -1   8       73.41       78.59      1.20 o 
   5  -1   8       12.48       12.57      0.71 o 
  -5   0   8       17.25       13.73      0.85 o 
  -4   0   8       11.76       13.27      0.72 o 
  -3   0   8       37.25       36.09      0.47 o 
  -2   0   8       27.08       28.68      0.38 o 
  -1   0   8       13.43       10.93      0.43 o 
   0   0   8        0.01        0.32      0.15 o 
   1   0   8       43.54       39.93      0.40 o 
   2   0   8        1.62        1.42      0.27 o 
   3   0   8        0.37        0.70      0.47 o 
   4   0   8        0.12        1.04      0.50 o 
   5   0   8        8.44       10.15      0.63 o 
  -5   1   8       10.70        9.52      0.76 o 
  -4   1   8       20.92       23.03      0.80 o 
  -3   1   8       10.78       12.41      0.50 o 
  -2   1   8       24.73       26.03      0.57 o 
  -1   1   8       24.87       27.51      0.30 o 
   0   1   8       13.67        9.75      0.23 o 
   1   1   8       33.47       37.46      0.39 o 
   2   1   8       18.08       17.96      0.33 o 
   3   1   8        1.58        0.78      0.41 o 
   4   1   8        8.60        7.73      0.53 o 
  -5   2   8        4.06        2.64      0.63 o 
  -4   2   8       25.04       26.13      0.56 o 
  -3   2   8        8.33        7.49      0.51 o 
  -2   2   8        4.95        4.78      0.47 o 
  -1   2   8        8.55        8.84      0.27 o 
   0   2   8       13.64       14.05      0.43 o 
   1   2   8       19.90       18.02      0.33 o 
   2   2   8       97.96       97.69      0.94 o 
   3   2   8        8.66        5.95      0.44 o 
   4   2   8        9.42        6.58      0.47 o 
  -4   3   8        3.23        3.57      0.38 o 
  -3   3   8       18.77       21.14      0.72 o 
  -2   3   8       18.84       21.66      0.71 o 
  -1   3   8        0.16        1.11      0.30 o 
   0   3   8       78.48       81.73      1.31 o 
   1   3   8      201.70      197.31      2.10 o 
   2   3   8        5.99        5.17      0.41 o 
   3   3   8        9.58        9.98      0.47 o 
   4   3   8        1.06        0.65      0.37 o 
  -4   4   8       21.69       21.81      0.76 o 
  -3   4   8        2.50        0.41      0.48 o 
  -2   4   8       83.10       77.47      1.16 o 
  -1   4   8        6.57        4.52      0.35 o 
   0   4   8        3.00        2.88      0.31 o 
   1   4   8       27.22       26.47      0.61 o 
   2   4   8        8.35        8.77      0.47 o 
   3   4   8        2.73        2.88      0.39 o 
  -3   5   8        4.94        4.23      0.62 o 
  -2   5   8        2.30        0.45      0.54 o 
  -1   5   8        2.20        1.85      0.52 o 
   0   5   8        0.00        0.63      0.32 o 
   1   5   8        1.53        1.15      0.42 o 
   2   5   8        0.55        1.99      0.45 o 
   0  -6   9        0.29        1.35      0.46 o 
   1  -6   9        0.09        1.63      0.71 o 
   2  -6   9        0.00        0.88      0.76 o 
  -2  -5   9        0.69        1.69      0.54 o 
  -1  -5   9        3.62        1.59      0.57 o 
   0  -5   9        0.05        1.22      0.42 o 
   1  -5   9        0.74        0.27      0.37 o 
   2  -5   9        6.87        6.19      0.77 o 
   3  -5   9        2.30        3.80      0.79 o 
  -3  -4   9        1.19        1.93      0.58 o 
  -2  -4   9        3.04        4.10      0.62 o 
  -1  -4   9       46.45       47.48      1.76 o 
   0  -4   9       80.38       87.64      0.83 o 
   1  -4   9        0.37        0.41      0.36 o 
   2  -4   9        1.05        0.99      0.63 o 
   3  -4   9        2.65        2.84      0.66 o 
   4  -4   9        4.42        4.57      0.76 o 
  -4  -3   9       12.29       14.24      0.64 o 
  -3  -3   9        0.02        0.30      0.35 o 
  -2  -3   9        1.77        1.44      0.32 o 
  -1  -3   9       16.57       15.27      0.63 o 
   0  -3   9       77.12       73.13      0.97 o 
   1  -3   9       32.22       31.01      0.66 o 
   2  -3   9        0.56        0.23      0.34 o 
   3  -3   9        0.12       -0.25      0.55 o 
   4  -3   9       16.96       14.13      0.81 o 
  -4  -2   9        0.18       -0.18      0.59 o 
  -3  -2   9        4.14        4.14      0.35 o 
  -2  -2   9       10.85       12.55      0.37 o 
  -1  -2   9        3.55        3.10      0.29 o 
   0  -2   9      132.57      131.49      0.80 o 
   1  -2   9        7.13        4.95      0.51 o 
   2  -2   9       40.45       39.71      0.79 o 
   3  -2   9        4.79        5.83      0.62 o 
   4  -2   9       10.96       11.28      0.77 o 
   5  -2   9        1.19        0.32      0.64 o 
  -5  -1   9       20.18       22.19      0.95 o 
  -4  -1   9       24.26       25.16      0.88 o 
  -3  -1   9       19.75       19.23      1.04 o 
  -2  -1   9        4.20        5.37      0.43 o 
  -1  -1   9       30.87       29.72      0.55 o 
   0  -1   9        0.01        0.60      0.18 o 
   1  -1   9        3.79        3.23      0.25 o 
   2  -1   9       11.55       12.12      0.66 o 
   3  -1   9       10.25       11.90      0.65 o 
   4  -1   9        3.64        3.85      0.60 o 
   5  -1   9        0.01       -0.57      0.57 o 
  -5   0   9        0.63        0.17      0.68 o 
  -4   0   9        0.55        0.44      0.60 o 
  -3   0   9       79.67       77.35      0.87 o 
  -2   0   9       33.99       37.89      0.45 o 
  -1   0   9      214.39      217.92      1.29 o 
   0   0   9      166.76      159.81      0.65 o 
   1   0   9       34.53       32.69      0.39 o 
   2   0   9       24.89       26.37      0.46 o 
   3   0   9        3.55        4.33      0.51 o 
   4   0   9        2.01        3.05      0.55 o 
   5   0   9        6.00        6.60      0.59 o 
  -5   1   9        1.07       -0.65      0.65 o 
  -4   1   9        3.00        3.96      0.62 o 
  -3   1   9      175.02      179.52      1.39 o 
  -2   1   9      532.16      540.95      2.25 o 
  -1   1   9        3.68        3.52      0.21 o 
   0   1   9        5.19        5.86      0.45 o 
   1   1   9      270.70      264.17      1.02 o 
   2   1   9       16.90       17.48      0.35 o 
   3   1   9       17.73       19.47      0.61 o 
   4   1   9        0.07       -0.45      0.45 o 
  -5   2   9        1.24       -0.64      0.64 o 
  -4   2   9        5.02        4.31      0.61 o 
  -3   2   9       20.12       22.36      0.68 o 
  -2   2   9       21.53       23.49      0.68 o 
  -1   2   9       10.02       10.47      0.39 o 
   0   2   9        1.78        1.44      0.26 o 
   1   2   9        1.44        1.55      0.25 o 
   2   2   9       53.71       51.47      0.75 o 
   3   2   9       69.31       66.96      0.89 o 
   4   2   9        4.19        1.96      0.42 o 
  -4   3   9        0.13       -0.46      0.46 o 
  -3   3   9       32.41       31.22      0.80 o 
  -2   3   9       15.03       17.17      0.67 o 
  -1   3   9       51.14       48.14      0.86 o 
   0   3   9       82.80       82.06      1.11 o 
   1   3   9       14.01       13.97      0.36 o 
   2   3   9       80.59       78.79      0.90 o 
   3   3   9       11.46       10.83      0.51 o 
  -4   4   9        5.35        7.41      0.62 o 
  -3   4   9        1.12        2.22      0.55 o 
  -2   4   9       11.00        9.00      0.62 o 
  -1   4   9        2.85        2.72      0.33 o 
   0   4   9        7.05        7.01      0.36 o 
   1   4   9        1.56        2.80      0.42 o 
   2   4   9        1.71        1.34      0.40 o 
   3   4   9        3.22        3.19      0.43 o 
  -2   5   9        4.35        3.74      0.56 o 
  -1   5   9        2.02        3.34      0.51 o 
   0   5   9        0.00        0.45      0.32 o 
   1   5   9        1.08        1.10      0.44 o 
   0  -6  10        0.57        0.78      0.63 o 
   1  -6  10        0.35        0.43      0.75 o 
  -2  -5  10        0.29        2.64      0.57 o 
  -1  -5  10        0.69        0.54      0.58 o 
   0  -5  10        8.09        8.88      0.47 o 
   1  -5  10        0.58        0.34      0.63 o 
   2  -5  10        2.32        3.51      0.74 o 
   3  -5  10        0.51       -0.73      0.73 o 
  -3  -4  10        0.04        1.93      0.61 o 
  -2  -4  10       12.29       12.67      0.71 o 
  -1  -4  10       22.57       23.44      0.78 o 
   0  -4  10        1.97        3.83      0.51 o 
   1  -4  10        1.22        1.60      0.36 o 
   2  -4  10        0.01       -0.16      0.62 o 
   3  -4  10        1.08        1.93      0.67 o 
   4  -4  10        4.55        3.62      0.73 o 
  -4  -3  10        3.16        4.91      0.57 o 
  -3  -3  10        1.42        2.60      0.51 o 
  -2  -3  10        3.62        3.96      0.56 o 
  -1  -3  10        2.26        2.89      0.52 o 
   0  -3  10        8.64        8.07      0.55 o 
   1  -3  10       36.27       37.52      0.75 o 
   2  -3  10        0.25        0.27      0.36 o 
   3  -3  10        9.85        7.20      0.47 o 
   4  -3  10       44.45       47.00      1.13 o 
  -4  -2  10        0.13        0.78      0.61 o 
  -3  -2  10        0.01        0.31      0.35 o 
  -2  -2  10       13.00        9.47      0.50 o 
  -1  -2  10       11.69       12.74      0.38 o 
   0  -2  10        7.77        8.28      0.35 o 
   1  -2  10       30.28       30.97      0.48 o 
   2  -2  10        7.79        8.87      0.57 o 
   3  -2  10        0.14        0.68      0.56 o 
   4  -2  10        2.27        1.67      0.65 o 
  -4  -1  10        0.71        0.55      0.64 o 
  -3  -1  10       26.40       28.59      0.53 o 
  -2  -1  10        0.10        0.41      0.31 o 
  -1  -1  10       15.28       14.24      0.50 o 
   0  -1  10       39.63       42.70      0.68 o 
   1  -1  10       23.11       21.74      0.61 o 
   2  -1  10       12.65       11.43      0.39 o 
   3  -1  10        0.12        0.04      0.49 o 
   4  -1  10        3.88        3.24      0.62 o 
  -5   0  10        2.30        0.91      0.70 o 
  -4   0  10       11.67       10.51      0.74 o 
  -3   0  10       11.61       13.20      0.52 o 
  -2   0  10        1.55        2.04      0.40 o 
  -1   0  10        8.53       10.24      0.46 o 
   0   0  10       49.01       47.29      0.40 o 
   1   0  10       10.16        9.83      0.50 o 
   2   0  10       87.84       90.57      0.68 o 
   3   0  10        0.74        0.34      0.47 o 
   4   0  10        5.70        6.06      0.60 o 
  -5   1  10        5.50        5.17      0.78 o 
  -4   1  10       50.61       48.97      1.11 o 
  -3   1  10       96.53       92.59      1.08 o 
  -2   1  10        6.31        7.94      0.52 o 
  -1   1  10       13.97       14.49      0.57 o 
   0   1  10       56.53       57.55      0.48 o 
   1   1  10       35.07       34.63      0.42 o 
   2   1  10        5.29        4.94      0.29 o 
   3   1  10        4.77        6.82      0.50 o 
   4   1  10        0.48        0.18      0.43 o 
  -4   2  10       26.54       28.16      0.90 o 
  -3   2  10        1.69        1.69      0.51 o 
  -2   2  10      239.78      238.37      1.71 o 
  -1   2  10        6.88        7.67      0.30 o 
   0   2  10       63.77       60.94      0.53 o 
   1   2  10       26.70       27.40      0.86 o 
   2   2  10       59.10       56.24      0.77 o 
   3   2  10       17.67       17.01      0.59 o 
   4   2  10        0.00       -0.24      0.40 o 
  -4   3  10        2.74        3.04      0.40 o 
  -3   3  10        1.19        1.67      0.53 o 
  -2   3  10       12.98       11.06      0.63 o 
  -1   3  10       38.20       32.55      0.70 o 
   0   3  10        9.54        8.61      0.73 o 
   1   3  10        3.64        3.50      0.29 o 
   2   3  10       22.51       22.98      0.61 o 
   3   3  10        3.35        3.46      0.43 o 
  -4   4  10       19.43       22.91      0.78 o 
  -3   4  10        0.88        2.20      0.56 o 
  -2   4  10        1.49        0.65      0.52 o 
  -1   4  10       12.04        9.39      0.42 o 
   0   4  10        2.96        3.52      0.62 o 
   1   4  10        3.15        3.94      0.43 o 
   2   4  10        0.15        0.22      0.38 o 
  -2   5  10        3.71        4.67      0.59 o 
  -1   5  10        0.86        0.69      0.47 o 
   0   5  10        0.36        0.94      0.33 o 
   1   5  10        1.88        1.03      0.44 o 
  -1  -5  11        0.78        2.16      0.62 o 
   0  -5  11       12.18       10.49      0.99 o 
   1  -5  11       19.75       22.38      2.13 o 
   2  -5  11        0.08        1.16      0.74 o 
  -3  -4  11        3.89        2.85      0.62 o 
  -2  -4  11        2.38        2.25      0.58 o 
  -1  -4  11        0.00        0.57      0.52 o 
   0  -4  11       18.42       18.49      0.69 o 
   1  -4  11        8.60        8.55      0.63 o 
   2  -4  11        1.17        1.54      0.67 o 
   3  -4  11        0.03        0.01      0.63 o 
  -3  -3  11        0.01        1.22      0.50 o 
  -2  -3  11        2.78        3.64      0.58 o 
  -1  -3  11        3.60        4.13      0.36 o 
   0  -3  11        4.80        2.84      0.48 o 
   1  -3  11       16.11       15.43      0.60 o 
   2  -3  11        0.92        0.94      0.32 o 
   3  -3  11        9.93        9.19      0.64 o 
   4  -3  11        0.27        2.26      0.74 o 
  -4  -2  11       20.90       23.15      0.92 o 
  -3  -2  11        5.26        4.66      1.35 o 
  -2  -2  11       19.54       19.22      0.44 o 
  -1  -2  11        1.86        1.84      0.37 o 
   0  -2  11        4.12        4.18      0.34 o 
   1  -2  11       29.60       30.91      0.49 o 
   2  -2  11        7.78        6.41      0.56 o 
   3  -2  11        3.39        3.27      0.60 o 
   4  -2  11        2.79        2.00      0.69 o 
  -4  -1  11        0.10       -0.25      0.63 o 
  -3  -1  11       19.84       17.59      0.61 o 
  -2  -1  11       72.00       69.05      1.34 o 
  -1  -1  11        0.14        0.28      0.40 o 
   0  -1  11       64.24       59.22      0.81 o 
   1  -1  11        0.41        0.79      0.26 o 
   2  -1  11        2.60        2.94      0.32 o 
   3  -1  11        0.45        0.59      0.52 o 
   4  -1  11        0.38       -0.58      0.58 o 
  -4   0  11       13.25       10.80      0.78 o 
  -3   0  11        0.01        0.47      0.40 o 
  -2   0  11       53.29       55.04      0.84 o 
  -1   0  11      324.88      319.55      1.77 o 
   0   0  11       14.70       13.81      0.28 o 
   1   0  11        4.39        4.06      0.26 o 
   2   0  11       34.73       36.29      0.50 o 
   3   0  11        5.02        4.86      0.53 o 
   4   0  11        0.02       -0.30      0.53 o 
  -4   1  11        0.45        2.16      0.65 o 
  -3   1  11       15.02       17.41      0.64 o 
  -2   1  11       46.30       50.76      0.84 o 
  -1   1  11      154.32      160.03      1.35 o 
   0   1  11        0.61        1.04      0.22 o 
   1   1  11       20.92       20.09      0.37 o 
   2   1  11        2.39        2.00      0.27 o 
   3   1  11       29.90       29.23      0.71 o 
   4   1  11       15.06       13.61      0.65 o 
  -4   2  11        0.31        0.94      0.59 o 
  -3   2  11        0.10        1.01      0.46 o 
  -2   2  11        1.87        1.97      0.53 o 
  -1   2  11       27.39       28.18      0.63 o 
   0   2  11        0.04        0.56      0.24 o 
   1   2  11      107.23      106.34      0.71 o 
   2   2  11        0.07        0.29      0.36 o 
   3   2  11       65.73       71.91      0.97 o 
   4   2  11        1.20        1.28      0.45 o 
  -4   3  11        2.67        5.83      2.82 o 
  -3   3  11        0.62        0.12      0.51 o 
  -2   3  11        0.78       -0.30      0.51 o 
  -1   3  11       12.99        8.81      0.37 o 
   0   3  11        2.80        4.26      0.32 o 
   1   3  11        0.31        1.25      0.28 o 
   2   3  11       14.08       12.75      0.52 o 
   3   3  11        2.83        3.20      0.44 o 
  -3   4  11       16.54       18.71      0.79 o 
  -2   4  11        3.80        3.59      0.60 o 
  -1   4  11       19.43       18.76      0.98 o 
   0   4  11        0.28        0.46      0.29 o 
   1   4  11        1.69        2.74      0.41 o 
   2   4  11        0.34        0.19      0.38 o 
  -2   5  11        0.00        0.03      0.47 o 
  -1   5  11        0.72        0.91      0.38 o 
   0   5  11       19.48       22.73      1.64 o 
  -1  -5  12        3.84        3.74      0.60 o 
   0  -5  12       16.86       16.44      0.58 o 
   1  -5  12        4.35        6.98      1.56 o 
   2  -5  12        0.08        0.72      0.74 o 
  -2  -4  12        1.31        0.62      0.57 o 
  -1  -4  12        3.52        4.03      0.62 o 
   0  -4  12        0.00       -0.01      0.51 o 
   1  -4  12        0.19        1.01      0.48 o 
   2  -4  12        2.81        0.61      0.61 o 
   3  -4  12        0.20       -0.45      0.45 o 
  -3  -3  12        4.34        2.97      0.57 o 
  -2  -3  12        0.01        0.02      0.52 o 
  -1  -3  12        4.55        4.82      0.37 o 
   0  -3  12        0.03        0.47      0.43 o 
   1  -3  12        3.67        1.85      0.49 o 
   2  -3  12        8.55        6.89      1.01 o 
   3  -3  12        2.52        3.41      0.79 o 
   4  -3  12        0.03       -0.22      0.66 o 
  -4  -2  12        0.04        1.48      0.67 o 
  -3  -2  12        0.00        1.04      0.47 o 
  -2  -2  12        2.09        2.83      0.60 o 
  -1  -2  12        0.80        1.20      0.49 o 
   0  -2  12        0.14        0.10      0.44 o 
   1  -2  12       17.42       16.18      0.61 o 
   2  -2  12        1.46        1.48      0.47 o 
   3  -2  12        0.29        0.52      0.55 o 
   4  -2  12        2.39        4.53      0.70 o 
  -4  -1  12       15.50       11.48      0.82 o 
  -3  -1  12       39.58       40.54      0.86 o 
  -2  -1  12        9.90       10.49      1.39 o 
  -1  -1  12        2.19        2.32      0.48 o 
   0  -1  12        5.35        6.37      0.51 o 
   1  -1  12        0.14        0.18      0.27 o 
   2  -1  12        7.84        7.98      0.36 o 
   3  -1  12       13.35       12.86      0.65 o 
   4  -1  12        0.50        1.97      0.60 o 
  -4   0  12        3.84        5.71      0.74 o 
  -3   0  12       60.45       59.56      0.93 o 
  -2   0  12       19.03       18.35      0.62 o 
  -1   0  12        0.91        0.57      0.49 o 
   0   0  12       16.38       16.82      0.59 o 
   1   0  12       44.76       45.19      0.85 o 
   2   0  12        8.32        8.67      0.35 o 
   3   0  12        1.02        1.42      0.49 o 
   4   0  12        3.28        4.35      0.60 o 
  -4   1  12       11.54       11.01      0.78 o 
  -3   1  12       14.33       13.65      0.63 o 
  -2   1  12       25.76       28.57      0.74 o 
  -1   1  12      188.44      190.03      1.52 o 
   0   1  12        0.00        0.72      0.25 o 
   1   1  12        9.03        9.15      0.32 o 
   2   1  12        0.02        0.04      0.27 o 
   3   1  12       39.94       41.80      0.82 o 
   4   1  12       17.22       20.68      0.72 o 
  -4   2  12       18.43       14.11      0.78 o 
  -3   2  12        0.09       -0.42      0.51 o 
  -2   2  12        1.40        1.74      0.53 o 
  -1   2  12        9.92        8.97      0.57 o 
   0   2  12       58.68       59.05      0.63 o 
   1   2  12       30.21       28.65      0.45 o 
   2   2  12        0.10       -0.22      0.36 o 
   3   2  12        0.07        1.39      0.44 o 
  -4   3  12       20.98       23.72      1.67 o 
  -3   3  12        1.84        3.10      0.58 o 
  -2   3  12       20.05       17.18      0.73 o 
  -1   3  12       11.97       11.62      0.39 o 
   0   3  12       57.81       56.36      1.18 o 
   1   3  12        0.00        0.37      0.28 o 
   2   3  12        0.93        1.07      0.40 o 
   3   3  12        2.06        2.72      0.44 o 
  -3   4  12        1.17        1.04      0.62 o 
  -2   4  12        2.88        2.41      0.59 o 
  -1   4  12        0.38        0.27      0.37 o 
   0   4  12        1.37        1.06      0.31 o 
   1   4  12        4.45        6.94      0.49 o 
   2   4  12        4.91        5.77      0.50 o 
   0  -5  13        0.14        0.94      0.43 o 
   1  -5  13        4.74        6.69      0.94 o 
  -2  -4  13        0.39       -0.18      0.59 o 
  -1  -4  13        0.17        0.15      0.51 o 
   0  -4  13        0.33        0.21      0.55 o 
   1  -4  13        0.00       -0.19      0.48 o 
   2  -4  13        2.79        1.68      0.70 o 
   3  -4  13        0.00       -0.67      0.67 o 
  -3  -3  13        4.55        3.32      0.62 o 
  -2  -3  13        0.75       -0.04      0.52 o 
  -1  -3  13        2.08        2.38      0.41 o 
   0  -3  13        1.22        1.61      0.35 o 
   1  -3  13        3.21        2.49      0.52 o 
   2  -3  13       19.43       20.58      0.71 o 
   3  -3  13        0.78        0.52      0.63 o 
  -3  -2  13        0.00        0.15      0.38 o 
  -2  -2  13        7.89        6.13      1.00 o 
  -1  -2  13       33.96       34.02      0.95 o 
   0  -2  13        0.83        1.16      0.46 o 
   1  -2  13        4.32        3.43      0.52 o 
   2  -2  13        0.40        0.77      0.35 o 
   3  -2  13        0.10        0.59      0.56 o 
   4  -2  13        0.18       -0.59      0.60 o 
  -4  -1  13        1.24        0.42      0.67 o 
  -3  -1  13        0.41        1.41      0.48 o 
  -2  -1  13        0.76        0.72      0.32 o 
  -1  -1  13       45.13       43.93      0.83 o 
   0  -1  13       84.39       82.29      1.02 o 
   1  -1  13        1.46        1.37      0.48 o 
   2  -1  13        6.05        5.80      0.35 o 
   3  -1  13        6.57        9.87      0.64 o 
   4  -1  13        1.77        4.02      0.63 o 
  -4   0  13        0.65       -0.67      0.67 o 
  -3   0  13        1.86        1.72      0.47 o 
  -2   0  13       14.55       13.37      0.60 o 
  -1   0  13       79.37       82.75      1.08 o 
   0   0  13       62.30       61.04      0.95 o 
   1   0  13       27.63       29.31      0.44 o 
   2   0  13        2.38        2.73      0.67 o 
   3   0  13       10.78       12.42      0.62 o 
   4   0  13        2.81        5.27      0.62 o 
  -4   1  13        4.65        1.94      0.70 o 
  -3   1  13        6.56        4.80      0.53 o 
  -2   1  13       21.49       20.97      0.72 o 
  -1   1  13        0.83        1.35      0.51 o 
   0   1  13        1.64        0.94      0.47 o 
   1   1  13        0.08        0.24      0.42 o 
   2   1  13       13.15       12.19      0.37 o 
   3   1  13        0.00       -0.12      0.45 o 
  -4   2  13       15.11       10.17      0.78 o 
  -3   2  13        6.46        6.70      0.61 o 
  -2   2  13        0.00        0.80      0.56 o 
  -1   2  13        7.87        9.68      0.58 o 
   0   2  13       37.91       35.13      0.86 o 
   1   2  13       29.58       29.13      0.47 o 
   2   2  13        0.91        0.19      0.38 o 
   3   2  13        9.41       10.08      0.53 o 
  -3   3  13       26.01       33.31      0.95 o 
  -2   3  13        5.02        7.77      0.63 o 
  -1   3  13        5.17        4.58      0.60 o 
   0   3  13        0.42        1.07      0.29 o 
   1   3  13        0.86        0.92      0.46 o 
   2   3  13        1.56        1.20      0.41 o 
  -2   4  13        0.02        0.23      0.54 o 
  -1   4  13        0.13        1.83      0.37 o 
   0   4  13        0.40       -0.13      0.32 o 
   1   4  13        2.06        2.71      0.46 o 
  -1  -4  14        0.00       -0.54      0.54 o 
   0  -4  14        0.06        0.88      0.59 o 
   2  -4  14        0.30       -0.60      0.71 o 
  -2  -3  14        0.03       -0.49      0.54 o 
  -1  -3  14        0.17        0.07      0.35 o 
   0  -3  14        0.54        1.59      0.38 o 
   1  -3  14        0.36       -0.49      0.49 o 
   2  -3  14        1.29        2.08      0.51 o 
   3  -3  14        0.99        0.30      0.58 o 
  -3  -2  14       24.07       20.55      0.79 o 
  -2  -2  14       18.88       16.66      0.49 o 
  -1  -2  14        4.46        4.60      0.97 o 
   0  -2  14        0.22        0.77      0.47 o 
   1  -2  14        3.55        3.06      0.54 o 
   2  -2  14        0.66        0.49      0.51 o 
   3  -2  14        0.54       -0.57      0.57 o 
  -3  -1  14        6.29        8.64      0.61 o 
  -2  -1  14       12.27       13.92      0.45 o 
  -1  -1  14        4.92        5.24      0.53 o 
   0  -1  14       17.81       18.04      0.66 o 
   1  -1  14        9.37        8.71      0.55 o 
   2  -1  14        3.85        3.04      0.34 o 
   3  -1  14        5.93        7.39      0.60 o 
  -4   0  14       22.44       22.24      0.99 o 
  -3   0  14       20.07       22.65      0.73 o 
  -2   0  14       12.80       12.89      0.62 o 
  -1   0  14        4.32        6.14      0.55 o 
   0   0  14      105.14      107.31      1.22 o 
   1   0  14        9.84       10.18      0.58 o 
   2   0  14        1.43        1.70      0.33 o 
   3   0  14        2.34        1.05      0.46 o 
  -3   1  14       20.86       22.05      0.76 o 
  -2   1  14       12.48       13.21      0.64 o 
  -1   1  14        2.11        2.02      0.53 o 
   0   1  14       58.31       55.27      0.98 o 
   1   1  14       27.58       27.85      0.47 o 
   2   1  14        2.32        2.37      0.57 o 
   3   1  14        0.97       -0.11      0.45 o 
  -3   2  14        6.69        8.59      0.66 o 
  -2   2  14        4.65        5.59      0.63 o 
  -1   2  14       11.72        9.88      0.60 o 
   0   2  14       16.20       15.09      0.67 o 
   1   2  14       12.41       12.11      0.38 o 
   2   2  14        4.74        4.10      0.42 o 
  -3   3  14        0.01       -0.20      0.62 o 
  -2   3  14        4.46        4.33      0.62 o 
  -1   3  14        0.09        0.65      0.56 o 
   0   3  14        0.26        0.64      0.30 o 
   1   3  14        0.03        0.36      0.28 o 
   2   3  14        0.64        0.43      0.40 o 
  -1   4  14        7.01        6.99      0.71 o 
   0   4  14       17.40       20.49      0.52 o 
   0  -4  15        0.48        1.18      0.58 o 
  -2  -3  15        0.80       -0.33      0.58 o 
  -1  -3  15        3.12        2.43      0.38 o 
   0  -3  15       10.33       11.72      1.03 o 
   2  -3  15        0.18        1.23      0.51 o 
  -3  -2  15        0.13       -0.28      0.54 o 
  -2  -2  15        0.32       -0.11      0.36 o 
  -1  -2  15        1.11        0.86      0.46 o 
   0  -2  15       11.16       10.62      0.62 o 
   1  -2  15        2.97        1.95      0.54 o 
   2  -2  15        1.73        1.70      0.56 o 
   3  -2  15        0.88        2.37      0.54 o 
  -3  -1  15        1.31        2.09      0.58 o 
  -2  -1  15        0.00        0.69      0.59 o 
  -1  -1  15        7.96        7.95      0.57 o 
   0  -1  15       19.65       20.78      0.73 o 
   1  -1  15       12.10       11.76      0.67 o 
   2  -1  15        5.85        6.94      0.56 o 
   3  -1  15        0.08       -0.03      0.48 o 
  -3   0  15        2.04        3.43      0.55 o 
  -2   0  15       15.67       15.59      0.67 o 
  -1   0  15       13.78       13.65      0.65 o 
   0   0  15       13.96       13.93      0.69 o 
   1   0  15        9.57        9.67      0.57 o 
   2   0  15        0.14        0.43      0.30 o 
   3   0  15        3.52        2.59      0.50 o 
  -3   1  15        5.16        6.13      0.64 o 
  -2   1  15        3.62        4.17      0.60 o 
  -1   1  15        3.47        3.61      0.58 o 
   0   1  15        0.27        0.14      0.51 o 
   1   1  15       43.94       45.87      0.93 o 
   2   1  15        7.42        9.23      0.84 o 
  -3   2  15        0.10       -0.25      0.57 o 
  -2   2  15        6.57        8.63      0.69 o 
  -1   2  15        4.49        5.08      0.61 o 
   0   2  15        0.04        0.56      0.52 o 
   1   2  15        0.22       -0.03      0.28 o 
   2   2  15        2.64        3.95      0.45 o 
  -2   3  15        0.00        1.18      0.58 o 
  -1   3  15        2.68        3.20      0.63 o 
   0   3  15        2.14        1.16      0.53 o 
   1   3  15        4.66        4.39      0.58 o 
  -1  -3  16        6.20        5.06      0.42 o 
   0  -3  16        0.01        0.96      0.59 o 
   1  -3  16        0.50       -0.38      0.53 o 
   2  -3  16        0.02        0.13      0.49 o 
  -2  -2  16        3.80        1.95      0.38 o 
  -1  -2  16        3.30        2.90      0.64 o 
   0  -2  16        0.48        1.61      0.39 o 
   1  -2  16        3.59        2.75      0.60 o 
   2  -2  16        0.93        0.67      0.57 o 
  -2  -1  16        3.40        5.31      0.68 o 
  -1  -1  16        6.92        6.98      0.59 o 
   0  -1  16        2.94        3.63      0.56 o 
   1  -1  16       35.40       34.69      0.88 o 
   2  -1  16        2.92        2.94      0.57 o 
  -3   0  16       23.95       30.83      0.88 o 
  -2   0  16        1.52        2.60      0.57 o 
  -1   0  16       11.36       12.22      0.68 o 
   0   0  16       15.14       15.31      0.67 o 
   1   0  16       28.23       28.19      0.79 o 
   2   0  16        1.62        0.88      0.47 o 
  -3   1  16        0.61        0.69      0.63 o 
  -2   1  16        6.24        5.20      0.62 o 
  -1   1  16        1.16        0.93      0.54 o 
   0   1  16        7.07        7.06      0.64 o 
   1   1  16        0.67        1.06      0.49 o 
   2   1  16        1.88        2.27      0.40 o 
  -2   2  16        4.25        2.85      0.61 o 
  -1   2  16        0.65        1.50      0.58 o 
   0   2  16        3.32        4.79      0.56 o 
   1   2  16        3.32        2.80      0.53 o 
  -1   3  16        1.28        0.84      0.58 o 
   0   3  16        9.88       10.35      0.70 o 
   0  -3  17        0.61        2.38      0.57 o 
  -1  -2  17        0.01        0.02      0.39 o 
   0  -2  17        1.81        2.76      0.42 o 
   1  -2  17        5.15        4.74      0.61 o 
  -2  -1  17        5.20        5.54      0.44 o 
  -1  -1  17        3.86        3.15      0.57 o 
   0  -1  17       11.91       11.12      0.69 o 
   1  -1  17       28.88       30.79      0.89 o 
   2  -1  17        5.03        4.70      0.60 o 
  -2   0  17        5.38        5.36      0.69 o 
  -1   0  17        2.35        1.47      0.56 o 
   0   0  17        0.13        0.71      0.56 o 
   1   0  17        0.18        0.56      0.56 o 
   2   0  17        6.81        5.60      0.59 o 
  -2   1  17        4.16        2.97      0.61 o 
  -1   1  17        5.88        5.72      0.64 o 
   0   1  17        0.32        1.77      0.58 o 
   1   1  17        0.91        0.20      0.51 o 
  -1   2  17        3.46        5.12      0.67 o 
   0   2  17        0.24       -0.52      0.57 o 
  -1  -1  18        0.01        1.19      0.53 o 
   0  -1  18        6.60        6.14      0.67 o 
   1  -1  18        3.19        2.75      0.64 o 
  -1   0  18        3.87        2.95      0.60 o 
   0   0  18        1.41        4.47      0.58 o 
   1   0  18        1.00        1.43      0.56 o 
   0   1  18        1.16        1.27      0.61 o 
                                                 
